# Supplementary material for: Incorporating Graphene Nanoplatelets and Carbon Nanotubes in Biobased Poly(ethylene 2,5-furandicarboxylate): Fillers’ Effect on the Matrix’s Structure and Lifetime
Source: Polymers (Basel). 2023 Jan 12;15(2):401. doi: 10.3390/polym15020401 (PMC9863989; doi:10.3390/polym15020401)
Supplement: Supplementary file 1 [file polymers-15-00401-s001.zip]

Archive with 1 entries (1 files):
- polymers-2107669-supplementary.pdf
